# Supplementary material for: A Neoteric Feature Extraction Technique to Predict the Survival of Gastric Cancer Patients
Source: Diagnostics (Basel). 2024 May 1;14(9):954. doi: 10.3390/diagnostics14090954 (PMC11083029; doi:10.3390/diagnostics14090954)
Supplement: Supplementary file 1 [file diagnostics-14-00954-s001.zip]

Archive with 1 entries (1 files):
- diagnostics-2840379-supplementary.pdf
